# Supplementary material for: Ectopic Overexpression of Porcine Myh1 Increased in Slow Muscle Fibers and Enhanced Endurance Exercise in Transgenic Mice
Source: Int J Mol Sci. 2018 Sep 28;19(10):2959. doi: 10.3390/ijms19102959 (PMC6213911; doi:10.3390/ijms19102959)
Supplement: Supplementary file 1 [file ijms-19-02959-s001.zip]

Archive with 3 entries (3 files):
- Video S3. Running performance 140 min later.avi
- Video S1. Running performance 30 min later.avi
- Video S2. Running performance 90 min later.avi
